# Supplementary material for: Akkermansia muciniphila- and Pathogenic Bacteria-Derived Endotoxins Differently Regulate Human Dendritic Cell Generation and γδ T Lymphocyte Activation
Source: Biomolecules. 2024 Dec 9;14(12):1571. doi: 10.3390/biom14121571 (PMC11673428; doi:10.3390/biom14121571)
Supplement: Supplementary file 1 [file biomolecules-14-01571-s001.zip]

Archive with 1 entries (1 files):
- biomolecules-3305909-supplementary.pdf
